# Supplementary material for: Identification of Adipocytokine Pathway-Related Genes in Epilepsy and Its Effect on the Peripheral Immune Landscape
Source: Brain Sci. 2022 Aug 30;12(9):1156. doi: 10.3390/brainsci12091156 (PMC9497159; doi:10.3390/brainsci12091156)
Supplement: Supplementary file 1 [file brainsci-12-01156-s001.zip › Supplementary Table.xlsx]

## Sheet: S1
Table S1: The gene set of 23 infiltrating immune cells
Cell.subtype	Genes
Activated.B.cell	ADAM28,CD180,CD79B,BLK,CD19,MS4A1,TNFRSF17,IGHM,GNG7,MICAL3,SPIB,HLA-DOB,IGKC,PNOC,FCRL2,BACH2,CR2,TCL1A,AKNA,ARHGAP25,CCL21,CD27,CD38,CLEC17A,CLEC9A,CLECL1
Activated.CD4.T.cell	AIM2,BIRC3,BRIP1,CCL20,CCL4,CCL5,CCNB1,CCR7,DUSP2,ESCO2,ETS1,EXO1,EXOC6,IARS,ITK,KIF11,KNTC1,NUF2,PRC1,PSAT1,RGS1,RTKN2,SAMSN1,SELL,TRAT1
Activated.CD8.T.cell	ADRM1,AHSA1,C1GALT1C1,CCT6B,CD37,CD3D,CD3E,CD3G,CD69,CD8A,CETN3,CSE1L,GEMIN6,GNLY,GPT2,GZMA,GZMH,GZMK,IL2RB,LCK,MPZL1,NKG7,PIK3IP1,PTRH2,TIMM13,ZAP70
Activated.dendritic.cell	ABCD1,C1QC,CAPG,CCL3L3,CD207,CD302,ATP5B,ATP5L,ATP6V1A,BCL2L1,C1QB,SNURF,SPCS3,CCNA1,CEACAM8,NOS2,SRA1,TNFRSF6B,TREM1,TREML1,RHOA,SLC25A37,TNFSF14,TREML4,VNN2,XPO6,CLEC4C,TNFAIP2,UBD,ACTR3,RAB1A,SLA,HLA-DQA2,SIGLEC5,SLAMF9
CD56bright.natural.killer.cell	ABAT,C11orf75,C5orf15,CDHR1,DCAF12,DYNLL1,GPR137B,HCP5,HDGFRP2,KRT86,MLST8,ELMOD3,ENTPD5,FAM119A,FAM179A,CLIC2,COX7A2L,CREB3L4,CSF1,CSNK2A2,CSTA,CSTB,CTPS,CTSD,FST,GATA2,GMPR,HDC,HEY1,HOXA1,HS2ST1,HS3ST1,BCL11B,CDH3,MYL6B,NAA16,ClQA,ClQB,CYP27B1,EIF3M
CD56dim.natural.killer.cell	CYP27A1,DDX55,DYRK2,RPL37A,NOTCH3,AKR7A3,GPRC5C,GRIN1,HLA-E,PORCN,PSMC4,UPP1,IL21R,KIR2DS1,KIR2DS2,KIR2DS5
Eosinophil	GIPR,KRT18P50,LRMP,FOSB,RRP12,GPR183,NR4A3,ST3GAL6,DEPDC5,PDE6C,PKD2L2,GPR65,IL5RA,P2RY14,DACH1,DAPK2,EMR3
Gamma.delta.T.cell	ACP5,AQP9,BTN3A2,C1orf54,CARD8,CCL18,CD209,CD33,CD36,CDK5,IL10RB,KLRF1,LGALS1,MAPK7,KLHL7,KRT80,LAMC1,LCORL,LMNB1,MEIS3P1,MPL,FABP1,FABP5,FADD,MFAP3L,MINPP1,RPS24,RPS7,RPS9,DBNL,CCL13
Immature.B.cell	CD22,CYBB,FAM129C,FCRL1,FCRL3,FCRL5,FCRLA,HDAC9,HLA-DQA1,HVCN1,KIAA0226,NCF1,NCF1B,P2RY10,SP100,TXNIP,STAP1,TAGAP,ZCCHC2
Immature.dendritic.cell	ACADM,AHCYL1,ALDH1A2,ALDH3A2,ALDH9A1,ALOX15,AMT,ARL1,ATIC,ATP5A1,CAPZA1,LILRA5,RDX,RRAGD,TACSTD2,INPP5F,RAB38,PLAU,CSF3R,SLC18A2,AMPD2,CLTB,C1orf162
MDSC	CCR2,CD14,CD2,CD86,CXCR4,FCGR2A,FCGR2B,FCGR3A,FERMT3,GPSM3,IL18BP,IL4R,ITGAL,ITGAM,PARVG,PSAP,PTGER2,PTGES2,S100A8,S100A9
Macrophage	AIF1,CCL1,CCL14,CCL23,CCL26,CD300LB,CNR1,CNR2,EIF1,EIF4A1,FPR1,FPR2,FRAT2,GPR27,GPR77,RNASE2,MS4A2,BASP1,IGSF6,HK3,VNN1,FES,NPL,FZD2,FAM198B,HNMT,SLC15A3,CD4,TXNDC3,FRMD4A,CRYBB1,HRH1,WNT5B
Mast.cell	ADAMTS3,CPA3,CMA1,CTSG,ARHGAP15,CPM,FCN1,FTL,HSPA6,ITGA9,RNASE3,S100A4,SIGLEC8,SLC6A4,PTGS2,EGR3,PILRA
Monocyte	ASGR2,CFP,ASGR1,CD1D,UPK3A,ACTG1,ANXA5,ATP6V1B2,CFL1,DAZAP2,CTBS,EMR4P,HIVEP2,MARCKSL1,MBP,MMP15,PNPLA6,TMBIM6,PQBP1,TEX264,IKZF1
Natural.killer.T.cell	BTN2A2,CD101,CD109,CNPY3,CNPY4,CREB1,CRTC2,CRTC3,CSF2,KLRC1,FUT4,ICAM2,IL32,LAMP2,LILRB5,KLRG1,HSPA4,HSPB6,ISM2,ITIH2,KDM4C,KIR2DS4,KIRREL3,SDCBP,NFATC2IP,MICB,KIR2DL1,KIR2DL3,KIR3DL1,KIR3DL2,NCR1,FOSL1,TSLP,SLC7A7,SPP1,TREM2,UBASH3A,YBX2,CCDC88A,CLEC1A,THBD,PDPN,VCAM1,EMR1
Natural.killer.cell	AKT3,AXL,BST2,CDH2,CRTAM,CSF2RA,CTSZ,CXCL1,CYTH1,DAXX,DGKH,DLL4,DPYD,ERBB3,F11R,FAM27A,FAM49A,FASLG,FCGR1A,FN1,FSTL1,FUCA1,GBP3,GLS2,GRB2,LST1,BCL2,CDC5L,FGF18,FUT5,FZR1,GAGE2,IGFBP5,KANK2,LDB3
Neutrophil	CREB5,CDA,CHST15,S100A12,APOBEC3A,CASP5,MMP25,HAL,C1orf183,FFAR2,MAK,CXCR1,STEAP4,MGAM,BTNL8,CXCR2,TNFRSF10C,VNN3
Plasmacytoid.dendritic.cell	CBX6,DAB2,DDX17,HIGD1A,IDH3A,IL3RA,MAGED1,NUCB2,OFD1,OGT,PDIA4,SERTAD2,SIRPA,TMED2,ENG,FCAR,IGF1,ITGA2B,GABARAP,GPX1,KRT23,PROK2,RALB,RETNLB,RNF141,SEC14L1,SEPX1,EMP3,CD300LF,ABTB1,KLHL21,PHRF1
Regulatory.T.cell	CCL3L1,CD72,CLEC5A,FOXP3,ITGA4,L1CAM,LIPA,LRP1,LRRC42,MARCO,MMP12,MNDA,MRC1,MS4A6A,PELO,PLEK,PRSS23,PTGIR,ST8SIA4,STAB1
T.follicular.helper.cell	B3GAT1,CDK5R1,PDCD1,BCL6,CD200,CD83,CD84,FGF2,GPR18,CEBPA,CECR1,CLEC10A,CLEC4A,CSF1R,CTSS,DMN,DPP4,LRRC32,MC5R,MICA,NCAM1,NCR2,NRP1,PDCD1LG2,PDCD6,PRDX1,RAE1,RAET1E,SIGLEC7,SIGLEC9,TYRO3,CHST12,CLIC3,IVNS1ABP,KIR2DL2,LGMN
Type.1.T.helper.cell	CD70,TBX21,ADAM8,AHCYL2,ALCAM,B3GALNT1,BBS12,BST1,CD151,CD47,CD48,CD52,CD53,CD59,CD6,CD68,CD7,CD96,CFHR3,CHRM3,CLEC7A,COL23A1,COL4A4,COL5A3,DAB1,DLEU7,DOC2B,EMP1,F12,FURIN,GAB3,GATM,GFPT2,GPR25,GREM2,HAVCR1,HSD11B1,HUNK,IGF2,RCSD1,RYR1,SAV1,SELE,SELP,SH3KBP1,SIT1,SLC35B3,SIGLEC10,SKAP1,THUMPD2,TIGIT,ZEB2,ENC1,FAM134B,FBXO30,FCGR2C,STAC,LTC4S,MAN1B1,MDH1,MMD,RGS16,IL12A,P2RX5,CD97,ITGB4,ICAM3,METR…
Type.17.T.helper.cell	IL17A,IL17RA,C2CD4A,C2CD4B,CA2,CCDC65,CEACAM3,IL17C,IL17F,IL17RC,IL17RE,IL23A,ILDR1,LONRF3,SH2D6,TNIP2,ABCA1,ABCB1,ADAMTS12,ANK1,ANKRD22,B3GALT2,CAMTA1,CCR9,CD40,GPR44,IFT80
Type.2.T.helper.cell	ASB2,CSRP2,DAPK1,DLC1,DNAJC12,DUSP6,GNAI1,LAMP3,NRP2,OSBPL1A,PDE4B,PHLDA1,PLA2G4A,RAB27B,RBMS3,RNF125,TMPRSS3,GATA3,BIRC5,CDC25C,CDC7,CENPF,CXCR6,DHFR,EVI5,GSTA4,HELLS,IL26,LAIR2

## Sheet: S2
Table S2: Identification of 239 differentially expressed genes using “limma” R package
id	logFC	AveExpr	t	P.Value	adj.P.Val
ETS1	-0.576623	9.0059	-10.2404	5.53589e-17	3.88999e-13
LOC728126	-0.517588	10.6936	-10.1884	7.14022e-17	3.88999e-13
LOC399804	-0.534331	8.78039	-8.9918	2.5137e-14	1.98619e-11
CD3D	-0.69566	9.34295	-8.79159	6.69533e-14	3.2671e-11
LOC388707	-0.510346	9.67266	-8.75813	7.88546e-14	3.4368e-11
LOC391833	-0.529646	10.0409	-8.73081	9.01179e-14	3.63676e-11
PLAUR	0.547306	7.37786	8.71261	9.84997e-14	3.70087e-11
RASGRP1	-0.629368	7.51072	-8.68241	1.14154e-13	4.00288e-11
SPOCK2	-0.590531	8.83586	-8.6764	1.17559e-13	4.00288e-11
LOC100132528	-0.556001	8.84918	-8.66712	1.2301e-13	4.06158e-11
CD96	-0.57675	7.92175	-8.5307	2.39366e-13	6.20984e-11
BCL11B	-0.679236	7.55698	-8.51887	2.5358e-13	6.42561e-11
SKAP1	-0.53756	6.50069	-8.44611	3.61504e-13	8.56294e-11
STAT4	-0.527222	7.05729	-8.43388	3.83681e-13	8.71414e-11
IL7R	-0.710633	8.71437	-8.40654	4.38323e-13	9.55195e-11
ITK	-0.588088	7.38294	-8.27893	8.15354e-13	1.61529e-10
CD2	-0.665076	8.70709	-8.19847	1.20514e-12	2.11793e-10
DYSF	0.688827	8.24787	8.17703	1.33726e-12	2.23096e-10
LBH	-0.525833	7.28428	-8.14422	1.56792e-12	2.4062e-10
HNRPA1P4	-0.617026	8.76232	-8.11691	1.78981e-12	2.57351e-10
SBK1	-0.630391	7.71603	-8.11643	1.79401e-12	2.57351e-10
SLC22A4	0.700665	7.69415	8.11095	1.84227e-12	2.57351e-10
ZNF438	0.581193	7.1158	8.08243	2.11519e-12	2.87353e-10
LOC441506	-0.506199	8.46904	-7.94879	4.0369e-12	4.72969e-10
ENTPD1	0.502794	7.43932	7.93966	4.21888e-12	4.89031e-10
TREML2	0.569075	6.74675	7.89241	5.2995e-12	5.70161e-10
HS.546375	-0.748288	8.27755	-7.88771	5.42095e-12	5.73463e-10
LDHB	-0.529721	8.6184	-7.85297	6.40945e-12	6.46642e-10
RPS6P1	-0.514847	10.9115	-7.8283	7.21844e-12	7.08578e-10
LOC644511	-0.502461	9.40643	-7.75644	1.02008e-11	9.4193e-10
SLC26A8	0.919201	6.37696	7.71827	1.22549e-11	1.06824e-09
TRIM21	0.501581	7.69459	7.7059	1.3005e-11	1.09847e-09
RPL14	-0.632003	8.62737	-7.69757	1.35357e-11	1.12584e-09
CR1	0.631013	5.60533	7.66867	1.55496e-11	1.21891e-09
C16ORF7	0.532281	6.48429	7.66523	1.58082e-11	1.23033e-09
RALGDS	-0.546712	8.54805	-7.6553	1.65799e-11	1.28124e-09
KCNJ15	0.787222	7.51129	7.63614	1.81755e-11	1.37528e-09
HS.554324	-0.644604	8.92711	-7.54577	2.80142e-11	1.88536e-09
ECHDC2	-0.564535	7.80442	-7.54565	2.80312e-11	1.88536e-09
CD6	-0.61401	7.48071	-7.51172	3.29664e-11	2.17698e-09
CD247	-0.54588	9.81334	-7.50815	3.35322e-11	2.20101e-09
C12ORF57	-0.550912	7.58586	-7.46949	4.03289e-11	2.58484e-09
LOC389156	-0.532451	9.36379	-7.40936	5.37167e-11	3.25165e-09
FLJ43681	-0.503003	9.13804	-7.31458	8.43034e-11	4.54737e-09
ACSL1	0.616677	10.7301	7.31036	8.60059e-11	4.61635e-09
KLRB1	-0.601454	9.44763	-7.29418	9.28729e-11	4.91234e-09
LIMK2	0.525013	5.65166	7.20549	1.41372e-10	6.93868e-09
HS.534427	-0.603309	9.19493	-7.1871	1.54214e-10	7.43501e-09
IL1RN	0.619359	8.39955	7.16209	1.7356e-10	8.07999e-09
AIM2	0.684854	9.5366	7.16033	1.75007e-10	8.07999e-09
PYHIN1	-0.513477	6.8135	-7.11097	2.20904e-10	9.6279e-09
PIK3IP1	-0.536871	7.68223	-7.10355	2.28771e-10	9.89163e-09
LOC440731	0.649549	7.11107	7.06145	2.78928e-10	1.14687e-08
MFGE8	-0.531303	6.68476	-7.02547	3.30342e-10	1.32331e-08
LOC388275	-0.522122	7.60595	-7.0188	3.40862e-10	1.36045e-08
GZMK	-0.8153	8.30352	-6.99344	3.83964e-10	1.48885e-08
TLR4	0.584624	7.41966	6.96454	4.39679e-10	1.66345e-08
MAZ	0.511546	8.2166	6.93756	4.98933e-10	1.82429e-08
LMNB1	0.68527	8.85335	6.92004	5.4155e-10	1.95388e-08
LIN7A	0.585146	6.36586	6.90843	5.71789e-10	2.03602e-08
LOC642989	-0.606327	8.44947	-6.89774	6.01075e-10	2.1264e-08
IL32	-0.555416	7.59144	-6.88365	6.41994e-10	2.24925e-08
PSG3	0.596885	6.6171	6.87656	6.63614e-10	2.29547e-08
PLSCR1	0.741979	7.57193	6.86224	7.09483e-10	2.4177e-08
GRINA	0.500599	6.03462	6.85057	7.4919e-10	2.51552e-08
TLE3	0.530203	5.00473	6.84101	7.8333e-10	2.58035e-08
C5ORF32	0.65163	7.96681	6.83258	8.14752e-10	2.65795e-08
KLRG1	-0.706467	7.10833	-6.78429	1.02018e-09	3.15383e-08
LOC391019	-0.554208	7.74126	-6.7138	1.41524e-09	4.11212e-08
STMN3	-0.602636	8.98121	-6.70892	1.44761e-09	4.19499e-08
LOC642684	0.648854	5.23019	6.66898	1.74171e-09	4.81666e-08
ALPK1	0.506157	7.74037	6.66284	1.79185e-09	4.94279e-08
CCDC65	-0.536883	5.25109	-6.63969	1.99429e-09	5.37865e-08
GPR97	0.645881	4.37771	6.62345	2.1496e-09	5.7299e-08
VNN2	0.569382	11.0278	6.62332	2.15082e-09	5.7299e-08
BST1	0.526195	7.32126	6.61117	2.27495e-09	5.87389e-08
FCGR1A	0.926786	9.58021	6.60713	2.31766e-09	5.92798e-08
LOC100132858	0.55039	4.17626	6.6046	2.34485e-09	5.93374e-08
ITM2A	-0.615647	8.94149	-6.576	2.67525e-09	6.63997e-08
FCGR1C	0.846297	8.56549	6.56012	2.87813e-09	7.01568e-08
PPP1R3B	0.546961	5.64722	6.55881	2.8955e-09	7.04227e-08
ANXA3	0.82142	9.75068	6.5426	3.11965e-09	7.5037e-08
DKFZP761E198	0.626655	4.97552	6.54158	3.13438e-09	7.52252e-08
PPAP2C	0.643147	6.10645	6.47573	4.24031e-09	9.8303e-08
ERO1L	0.549322	7.00106	6.45943	4.56903e-09	1.04151e-07
MGAM	0.786901	7.12388	6.45489	4.66495e-09	1.05237e-07
ACOX1	0.56135	8.20375	6.42142	5.43638e-09	1.18627e-07
ST3GAL4	0.554055	5.69691	6.41695	5.54838e-09	1.20189e-07
ATP8B2	-0.552805	6.82387	-6.39594	6.1069e-09	1.30407e-07
PHC2	0.523712	5.32703	6.39451	6.14687e-09	1.30558e-07
DDX58	0.643028	7.07627	6.38406	6.4468e-09	1.35869e-07
MCTP2	0.543166	4.70603	6.3178	8.71545e-09	1.74839e-07
CRISPLD2	0.591068	9.07505	6.31086	8.99485e-09	1.79173e-07
HIST1H3D	0.554507	6.00643	6.28801	9.9774e-09	1.94828e-07
CEACAM3	0.529358	9.18178	6.28732	1.00086e-08	1.9494e-07
NCF1B	0.545001	5.20237	6.27795	1.04427e-08	2.00677e-07
PDLIM7	0.50835	8.08744	6.2596	1.1348e-08	2.13923e-07
SULT1B1	0.556541	6.35006	6.23811	1.25063e-08	2.32145e-07
LOC100130828	0.523955	6.47227	6.22212	1.34437e-08	2.47019e-07
CXCR1	0.57924	9.14525	6.21193	1.40763e-08	2.5648e-07
GK	0.519243	8.31814	6.18284	1.60496e-08	2.88099e-07
GLT1D1	0.514946	5.74041	6.15275	1.83783e-08	3.2403e-07
GOLGA8B	-0.551325	7.65001	-6.12222	2.10807e-08	3.65176e-07
F5	0.578301	7.20267	6.06177	2.76372e-08	4.47054e-07
LOC100128269	0.508437	6.75778	6.0562	2.83341e-08	4.55351e-07
LOC642103	0.721391	7.85684	6.04106	3.03176e-08	4.77371e-07
MIAT	-0.640202	6.35271	-6.0216	3.3069e-08	5.1548e-07
FCGR1B	0.801128	9.33399	5.97361	4.09476e-08	6.14552e-07
ANKRD22	1.01027	7.65079	5.96624	4.23117e-08	6.32412e-07
HNRPA1L-2	-0.539088	6.6386	-5.9559	4.42989e-08	6.57603e-07
FFAR2	0.668514	8.04805	5.9529	4.48935e-08	6.63717e-07
PLXNC1	0.500217	6.10636	5.92737	5.02766e-08	7.29446e-07
REPS2	0.501531	6.96764	5.88874	5.96519e-08	8.27983e-07
TLR5	0.560306	8.97512	5.88557	6.04928e-08	8.36458e-07
WDFY3	0.514303	4.96106	5.88351	6.10457e-08	8.3984e-07
MAFF	0.599624	5.67939	5.85897	6.80318e-08	9.21984e-07
CARD17	0.637926	7.0539	5.85214	7.01121e-08	9.46644e-07
GZMA	-0.518792	9.99689	-5.83958	7.41012e-08	9.87049e-07
TMEM140	0.520217	9.9966	5.82945	7.74804e-08	1.02083e-06
ROPN1L	0.59834	7.27784	5.81699	8.18486e-08	1.06933e-06
FCGR3A	0.512473	7.5144	5.81601	8.22017e-08	1.07266e-06
DGAT2	0.566139	5.37175	5.81229	8.35562e-08	1.08773e-06
GPR109A	0.6752	6.13521	5.80627	8.57976e-08	1.11557e-06
TGFA	0.541476	6.57705	5.80416	8.65951e-08	1.12193e-06
KLRD1	-0.576176	8.0604	-5.78469	9.43223e-08	1.20063e-06
C13ORF15	-0.521995	7.41864	-5.76964	1.00758e-07	1.26484e-06
KLHL2	0.537263	6.88725	5.74872	1.10426e-07	1.36263e-06
LEF1	-0.641021	8.08412	-5.74327	1.13089e-07	1.38919e-06
NTN3	0.655538	5.501	5.73929	1.15075e-07	1.40883e-06
TLR2	0.51758	5.47387	5.70981	1.3089e-07	1.57763e-06
LOC641849	-0.512299	8.22978	-5.70485	1.33751e-07	1.60501e-06
C19ORF59	0.692502	8.47314	5.69706	1.38373e-07	1.64777e-06
TRAT1	-0.509268	6.84098	-5.68909	1.4326e-07	1.70225e-06
HS.534439	-0.660408	7.36466	-5.68574	1.4537e-07	1.72132e-06
CD8A	-0.646507	7.31638	-5.68507	1.45792e-07	1.72293e-06
TNFAIP6	0.798214	10.9662	5.68389	1.4654e-07	1.72991e-06
CD27	-0.543909	6.47896	-5.68282	1.47227e-07	1.73426e-06
HOPX	-0.52614	7.85636	-5.60645	2.05105e-07	2.31109e-06
CECR6	0.528648	5.24882	5.5609	2.49704e-07	2.7372e-06
MANSC1	0.599873	7.09421	5.52731	2.88566e-07	3.09775e-06
HS.567464	-0.50201	4.78939	-5.52566	2.90621e-07	3.10756e-06
LRG1	0.550548	10.3967	5.51928	2.98708e-07	3.17225e-06
SRXN1	0.514702	6.89087	5.4734	3.63672e-07	3.7418e-06
STEAP4	0.562274	6.71238	5.46535	3.76411e-07	3.84563e-06
SIPA1L2	0.608854	9.12815	5.46494	3.77087e-07	3.84563e-06
SYTL2	-0.505274	6.08375	-5.45688	3.90305e-07	3.94139e-06
IL8RB	0.561992	9.63043	5.44945	4.02898e-07	4.04606e-06
LOC652616	0.52383	5.81402	5.44669	4.07668e-07	4.07893e-06
ZDHHC19	0.765153	6.03095	5.44302	4.14111e-07	4.13417e-06
SERPING1	0.847608	8.12719	5.4429	4.14328e-07	4.13417e-06
CCR7	-0.597512	8.8115	-5.43392	4.30512e-07	4.25282e-06
VNN3	0.539099	6.66574	5.43277	4.32634e-07	4.26219e-06
LOC400759	0.717303	7.38838	5.43214	4.33795e-07	4.26977e-06
CD3G	-0.511531	7.42534	-5.37466	5.54024e-07	5.26299e-06
LOC728744	0.792705	6.82693	5.36329	5.81404e-07	5.48958e-06
MMP9	0.804278	9.15405	5.35735	5.96228e-07	5.61196e-06
CEACAM1	0.559672	8.73162	5.35323	6.06728e-07	5.68925e-06
GBP1	0.648209	10.5873	5.3525	6.08615e-07	5.70204e-06
MCOLN2	-0.504362	6.32174	-5.34789	6.20599e-07	5.79935e-06
NKG7	-0.529851	9.45311	-5.34649	6.24307e-07	5.82401e-06
LILRA5	0.508773	7.02118	5.34454	6.29485e-07	5.86534e-06
SUMO1P1	0.599989	5.96552	5.33986	6.42068e-07	5.96417e-06
C6ORF190	-0.537879	6.5309	-5.33081	6.67122e-07	6.18109e-06
SIGLEC5	0.573937	7.87415	5.32696	6.78076e-07	6.26128e-06
ATF3	0.569292	6.23218	5.31915	7.00836e-07	6.43329e-06
ADM	0.555618	11.9966	5.31128	7.24497e-07	6.60595e-06
ABHD5	0.510608	7.38462	5.29709	7.69201e-07	6.95536e-06
DDX60L	0.542376	7.57894	5.2842	8.12135e-07	7.3072e-06
FPR2	0.56001	8.74124	5.26175	8.92556e-07	7.8686e-06
SLC37A3	0.521026	5.44487	5.25596	9.14538e-07	8.04912e-06
GZMH	-0.685717	10.0881	-5.25445	9.20336e-07	8.08708e-06
DHRS13	0.539006	7.82484	5.24438	9.60067e-07	8.36871e-06
TARP	-0.517582	6.78571	-5.2399	9.78309e-07	8.48698e-06
TGFBR3	-0.515081	6.3066	-5.23364	1.00431e-06	8.66579e-06
FLJ14166	0.620189	5.72263	5.20829	1.11674e-06	9.45454e-06
OASL	0.659991	6.76815	5.17241	1.29719e-06	1.07403e-05
S1PR5	-0.53675	6.08664	-5.14814	1.43504e-06	1.17213e-05
CA4	0.634869	8.8856	5.13561	1.51173e-06	1.22195e-05
MME	0.533024	9.74347	5.1103	1.67905e-06	1.33345e-05
CAMKK2	0.501411	5.71842	5.0685	1.99569e-06	1.55655e-05
LOC730286	0.501462	5.31991	5.01294	2.50805e-06	1.89119e-05
LOC100132112	0.506465	4.43414	4.97492	2.93045e-06	2.14729e-05
ALPL	0.544325	11.6133	4.96336	3.07213e-06	2.24055e-05
OPLAH	0.589575	4.49624	4.94172	3.35544e-06	2.41167e-05
LOC441019	0.501417	5.9006	4.90596	3.88026e-06	2.73299e-05
EOMES	-0.526971	7.30964	-4.896	4.04018e-06	2.82735e-05
HS.572130	0.503406	6.3105	4.89527	4.05204e-06	2.83383e-05
PRSS23	-0.550448	5.70445	-4.8631	4.61506e-06	3.13745e-05
TYMP	0.595841	3.57872	4.85429	4.7821e-06	3.2384e-05
ABCA1	0.515632	9.61436	4.84001	5.06541e-06	3.38191e-05
MAL	-0.631716	7.50491	-4.78986	6.19566e-06	4.03273e-05
NHSL2	0.522762	6.01286	4.7504	7.25378e-06	4.58985e-05
LOC100132491	0.551043	2.76493	4.7491	7.29154e-06	4.61107e-05
LOC654053	0.542023	6.73502	4.71802	8.25161e-06	5.11722e-05
IFIT3	0.736884	9.79732	4.66614	1.01337e-05	6.11053e-05
CCNJL	0.511786	6.39861	4.62806	1.17738e-05	6.91104e-05
RGL4	0.511848	9.24413	4.62509	1.19117e-05	6.97421e-05
CLEC4D	0.640625	7.4598	4.61475	1.24057e-05	7.21302e-05
CCL4L2	-0.601085	7.74255	-4.60504	1.28871e-05	7.44925e-05
S100A12	0.533624	9.74584	4.60458	1.29102e-05	7.4545e-05
CASP5	0.683206	8.62414	4.60161	1.30616e-05	7.51026e-05
FGFBP2	-0.630786	7.13442	-4.6004	1.31237e-05	7.54054e-05
PGLYRP1	0.631854	7.75266	4.55977	1.53816e-05	8.58155e-05
C1ORF183	0.612599	6.88883	4.55715	1.55395e-05	8.66077e-05
LOC651612	0.654179	6.02596	4.51959	1.79825e-05	9.85602e-05
TREML3	0.703613	6.02471	4.51385	1.83872e-05	0.000100247
ZNF683	-0.706005	7.12008	-4.4748	2.13844e-05	0.000114365
BTNL8	0.566444	6.63255	4.42351	2.60452e-05	0.00013488
GPR56	-0.512648	6.47981	-4.41907	2.6492e-05	0.000136804
SOCS3	0.536928	5.10401	4.36222	3.29086e-05	0.000165013
LOC653117	0.505062	5.8504	4.34992	3.44816e-05	0.000172266
FCGBP	-0.553323	5.65934	-4.31261	3.97126e-05	0.000193953
TMEM45B	0.525079	5.78493	4.22881	5.43923e-05	0.000253489
IFIT5	0.512522	7.1407	4.19579	6.1509e-05	0.000280185
RSAD2	0.956823	9.84343	4.15152	7.24648e-05	0.000322926
HIST2H2BF	0.531036	4.697	4.15142	7.24924e-05	0.000322926
LOC728835	-0.714926	8.05466	-4.14375	7.45723e-05	0.000330171
CDH2	0.585453	5.89863	4.08665	9.19677e-05	0.000395923
OAS1	0.574401	8.9639	4.04356	0.000107607	0.000451476
GBP5	0.538346	10.6458	4.00142	0.000125349	0.000515785
ASPRV1	0.522757	6.31531	3.99405	0.000128724	0.000527682
OAS3	0.674913	8.06866	3.99057	0.000130352	0.000533552
ARG1	0.77069	7.3667	3.7763	0.000278512	0.0010163
HS.306876	0.519318	6.43354	3.74507	0.000310412	0.00111441
FBXL13	0.56685	4.95254	3.74487	0.000310628	0.00111482
IFI6	0.506692	10.3391	3.74401	0.000311557	0.00111742
IFIT1	0.619729	9.56787	3.62406	0.000470002	0.00159438
HS.125087	0.536385	6.26301	3.58335	0.000539324	0.00178991
LRRN3	-0.521902	5.35553	-3.482	0.000756293	0.00238857
KRT72	-0.501382	4.00697	-3.46278	0.000805806	0.00252446
LOC100133875	0.554189	6.05078	3.40842	0.000962883	0.00295039
LPCAT2	0.604258	8.28065	3.3798	0.00105676	0.00319935
TGM3	0.507449	7.44689	3.34532	0.00118126	0.00352534
SLPI	0.612105	8.70446	3.24817	0.00161016	0.00460361
HS.559770	0.523954	4.40709	3.23083	0.0017006	0.00482887
TMEM176A	0.590704	6.14608	3.13928	0.00226194	0.00618316
IFI44L	0.701961	10.7475	2.81232	0.00598526	0.014352
ORM1	0.622555	6.19725	2.53322	0.0129537	0.0278924
CCL4L1	-0.59083	7.57754	-2.26858	0.0255767	0.0496852
